# Supplementary material for: Genomic background and genetic relationships between boar taint and fertility traits in German Landrace and Large White
Source: BMC Genet. 2020 Jun 8;21:61. doi: 10.1186/s12863-020-00865-z (PMC7282179; doi:10.1186/s12863-020-00865-z)
Supplement: Supplementary file 1 — Additional file 1: Chromosome wide significant marker in LR after Bonferroni correction (p < 0.05). * = also genome wide significant (p < 0.05), n.m. = not mapped, UGV = upstream gene variant, DGV = downstream gene variant, SRV = splice region variant, I = intron variant, SYN = synonymous variant, IG = intergenic variant, 5’PUTR = 5′ prime UTR variant, 3’PUTR = 3′ prime UTR variant; Variance per SNP = explained phenotypic variance per significant SNP, SE = standard error. [file 12863_2020_865_MOESM1_ESM.xlsx]

## Sheet: Tabelle1
Trait	SNP name	SSC	Position	MAF	Variant	Empirical p-value	Variance by SNP	SNP Effect (± SE)	Effect allele	Gene Symbol	Gene ID
log_AND	ALGA0031240	5	20‘959‘194	0.13	n.m.	2.97e-05	0.013	0.115 (±0.03)	C	-	-
	ASGA0025066	5	21‘181‘048	0.19	UGV	5.3e-06	0.016	0.104 (±0.02)	A	CD63	100155929
	ASGA0025070	5	21‘293'188	0.19	IG	5.25e-06	0.016	0.104 (±0.02)	C	-	-
	ALGA0031253*	5	21‘534‘750	0.24	3'PUTR	1.48e-08	0.024	0.119 (±0.02)	G	ESYT1	100519485
	ASGA0025077*	5	21‘606‘108	0.17	I	3.24e-08	0.023	0.131 (±0.02)	G	RNF41	100157936
	DIAS0001551*	5	21‘635‘545	0.17	I	3.24e-08	0.023	0.131 (±0.02)	C	SLC39A5	100155542
	ASGA0025075*	5	21‘678‘113	0.17	I	3.24e-08	0.023	0.131 (±0.02)	T	CS	397519
	CADI0000251*	5	21‘745‘636	0.18	syn	2.87e-08	0.023	0.131 (±0.02)	T	STAT2	396923
	ALGA0031261*	5	21‘987‘782	0.18	I	2.54e-08	0.023	0.131 (±0.02)	A	ENSSSCG00000000405	100157156
	H3GA0016074*	5	22‘066‘047	0.18	I	2.54e-08	0.023	0.131 (±0.02)	G	ENSSSCG00000026055	100157576
	ASGA0103650*	5	22‘323‘436	0.19	DGV	1.39e-10	0.031	0.147 (±0.02)	A	TAC3	492314
	DIAS0004585*	5	22‘338‘939	0.19	SRV	1.24e-10	0.031	0.147 (±0.02)	G	TAC3, MYO1A	492314, 100739662
	ASGA0025072	5	22‘969‘678	0.2	n.m.	3.29e-06	0.016	0.106 (±0.02)	G	-	-
	ASGA0025136	5	23‘898‘188	0.07	IG	4.71e-06	0.016	0.166 (±0.04)	G	-	-
log_SKA	M1GA0026184	6	378‘156	0.11	UGV	1.66e-05	0.014	0.150 (±0.04)	G	DPEP1	397196
	H3GA0055463	6	489‘077	0.11	I	2.03e-05	0.014	0.149 (±0.04)	T	ANKRD11	100627188
	H3GA0017433*	6	5‘567‘530	0.33	I	1.07e-06	0.018	-0.115 (±0.02)	A	CDH143	100126163
	ASGA0027409	6	6‘215‘657	0.43	I	1.59e-06	0.018	-0.110 (±0.02)	T	ENSSSCG00000049504	-
	M1GA0008302	6	6‘674‘723	0.34	I	1.35e-06	0.018	-0.115 (±0.02)	G	CMIP	100518307
	ALGA0034498	6	6‘854‘501	0.43	I	3.88e-06	0.016	0.106 (±0.02)	T	CMIP	100518307
	M1GA0008318*	6	6‘879‘834	0.29	I	1.67e-09	0.027	0.149 (±0.02)	C	CMIP	100518307
	MARC0006941	6	7‘526‘054	0.4	I	1.16e-05	0.015	-0.098 (±0.02)	C	CDYL2	100627470
	ASGA0094340*	6	7‘528‘105	0.48	I	1.03e-07	0.021	-0.122 (±0.02)	T	CDYL2	100627470
	ASGA0068311*	14	141'410'475	0.32	IG	6.73e-07	0.019	-0.118 (±0.02)	A	-	-
	SIRI0000194*	14	141'690'183	0.32	UGV	5.96e-07	0.019	-0.118 (±0.02)	C	CYP2E1	403216
AFI	FBF0282TUM_custom_NGS_12*	1	400‘589	0.28	-	1.26e-10	0.042	3.480 (±0.54)	T	-	-
	FBF0302TUM_custom_NGS_32*	2	11’736’404	0.15	-	2.13e-07	0.028	3.315 (±0.64)	T	-	-
NBD	ASGA0003865	1	92’140’037	0.45	I	4.3e-06	0.029	0.051 (±0.01)	C	CD109	100155478
