# Supplementary material for: Genomic background and genetic relationships between boar taint and fertility traits in German Landrace and Large White
Source: BMC Genet. 2020 Jun 8;21:61. doi: 10.1186/s12863-020-00865-z (PMC7282179; doi:10.1186/s12863-020-00865-z)
Supplement: Supplementary file 2 — Additional file 2: Chromosome wide significant marker in LW after Bonferroni correction (p < 0.05). * = also genome wide significant (p < 0.05), n.m. = not mapped, UGV = upstream gene variant, DGV = downstream gene variant, SRV = splice region variant, I = intron variant, SYN = synonymous variant, IG = intergenic variant, 5’PUTR = 5′ prime UTR variant, 3’PUTR = 3′ prime UTR variant; Variance per SNP = explained phenotypic variance per significant SNP, SE = standard error. [file 12863_2020_865_MOESM2_ESM.xlsx]

## Sheet: Tabelle1
Trait	SNP name	SSC	Position	MAF	Variant	Empirical p-value	Variance by SNP	SNP Effect (± SE)	Effect allele	Gene Symbol	Gene ID
log_AND	ASGA0077319	17	48‘131‘652	0.17	3‘PUTR	2.78e-05	0.013	0.105 (± 0.03)	A	PCIF1, ZNF335	100153535, 100516768
log_SKA	M1GA0020074*	14	140'598'974	0.48	UGV	9.18e-10	0.028	-0.130 (± 0.02)	A	LRRC27	100737235
	MARC0028756*	14	140'612'004	0.48	I	1.05e-09	0.028	-0.130 (± 0.02)	A	LRRC27	100737235
	M1GA0020121	14	140'916'098	0.36	3‘PUTR	1.53e-05	0.014	0.094 (± 0.02)	T	CFAP46	100158140
	ALGA0083385	14	140'967'546	0.36	I	1.53e-05	0.014	0.094 (± 0.02)	C	CFAP46	100158140
	INRA0048622	14	141'151'934	0.35	I	5.78e-06	0.015	0.099 (± 0.02)	T	KNDC1	100152900
	M1GA0020149	14	141'173'643	0.34	I	8.43e-06	0.015	0.097 (± 0.02)	G	KNDC1	100152900
	MARC0033858	14	141'191'697	0.35	UGV	5.78e-06	0.015	0.099 (± 0.02)	A	ENSSSCG00000010771	100158138
	ASGA0068302	14	141'232'780	0.35	UGV	5.78e-06	0.015	0.099 (± 0.02)	G	ADAM8	100156146
	H3GA0043620	14	141'279'745	0.35	IG	5.78e-06	0.015	0.099 (± 0.02)	G	-	-
	ASGA0068308	14	141'309'602	0.35	I	5.78e-06	0.015	0.099 (± 0.02)	G	CALY	100158118
	H3GA0043634	14	141'338'056	0.35	3’PUTR	5.78e-06	0.015	0.099 (± 0.02)	T	ECHS1	100156927
	H3GA0043632	14	141'374'711	0.35	I	5.78e-06	0.015	0.099 (± 0.02)	A	MTG1	100153322
	M1GA0020167	14	141'395'576	0.35	UGV	5.78e-06	0.015	0.099 (± 0.02)	G	ENSSSCG00000039939	100620717
	ASGA0068311*	14	141'410'475	0.47	IG	1.83e-10	0.03	-0.135 (± 0.02)	A	-	-
	SIRI0000194*	14	141'690'183	0.47	UGV	3.01e-10	0.029	-0.133 (± 0.02)	C	CYP2E1	403216
	INRA0048614	14	152'927'262	0.35	n.m.	6.36e-06	0.015	0.098 (± 0.02)	G	-	-
	UMB10000045	14	153'479'067	0.35	n.m.	6.09e-06	0.015	0.099 (± 0.02)	C	-	-
